# Supplementary material for: Exploring Genetic Diversity within aus Rice Germplasm: Insights into the Variations in Agro-morphological Traits
Source: Rice (N Y). 2024 Mar 25;17:20. doi: 10.1186/s12284-024-00700-4 (PMC10963711; doi:10.1186/s12284-024-00700-4)
Supplement: Supplementary file 1 — Supplementary Material 1 [file 12284_2024_700_MOESM1_ESM.xlsx]

## Sheet: Datasets
Datasets
Article title: Exploring genetic diversity within aus rice germplasm: insights into the variations in agro-morphological traits
Authors: Puranjoy Sar, Sonal Gupta, Motilal Behera, Koushik Chakraborty, Umakanta Nongkham, Bibhash Chandra Verma, Amrita Banerjee, Prashantkumar S. Hanjagi, Debarati Bhaduri, Sandip Shil, Jitendra Kumar, Nimai Prasad Mandal, Michael D. Purugganan, Somnath Roy
Dataset S1. Details of 181 aus rice accessions used in the study
Dataset S2. Agro-morphological traits recorded on 181 aus rice accessions
Dataset S3. Principal component scores and mean values of 11 agro-morphological traits used in GWAS
Dataset S4. Agronomical characteristics of aus subpopulations
Dataset S5. Genes within qPC2-1.1 QTL region (27.93 – 28.25 Mb)
Dataset S6. Genes within qPC1-7.1 QTL region (0.73 – 1.05 Mb)

## Sheet: Dataset S1
Sample #	DNA_UNIQUE_ID	DNA_Designation	DNA_Accno_source	DNA_VARNAME_source	ORI_COUNTRY	Genetic_Stock_Accno	Variety Group*	Source	ADMIXTURE: K=2	ADMIXTURE: K=6
1	IRIS_313-10976	LAKHSMI DIGHA::IRGC 26390-1	IRGC 26390	LAKHSMI DIGHA	Bangladesh	IRGC 26390	Aus/boro	IRRI	K1	admix
2	IRIS_313-10979	BORA DIGA::IRGC 26439-1	IRGC 26439	BORA DIGA	Bangladesh	IRGC 26439	Aus/boro	IRRI	admix	K5
3	IRIS_313-11063	BORO 70-2::IRGC 29283-1	IRGC 29283	BORO 70-2	Bangladesh	IRGC 29283	Aus/boro	IRRI	K1	K5
4	IRIS_313-11064	BORO 275::IRGC 29294-1	IRGC 29294	BORO 275	Bangladesh	IRGC 29294	Aus/boro	IRRI	K1	K5
5	IRIS_313-11065	BORO 394::IRGC 29297-1	IRGC 29297	BORO 394	Bangladesh	IRGC 29297	Aus/boro	IRRI	K1	K5
6	IRIS_313-8641	AUS 439::IRGC 29221-1-1	IRGC 29221	AUS 439	Bangladesh	IRGC 120876	Aus/boro	IRRI	K1	admix
7	IRIS_313-8963	BATHURI::IRGC 25838-1-1	IRGC 25838	BATHURI	Bangladesh	IRGC 120887	Aus/boro	IRRI	K1	admix
8	IRIS_313-8321	BHADOIA 303::IRGC 6588-1-1	IRGC 6588	BHADOIA 303	Bangladesh	IRGC 120894	Aus/boro	IRRI	admix	K5
9	IRIS_313-9422	CHUNGUR BALI::IRGC 25855-1-1	IRGC 25855	CHUNGUR BALI	Bangladesh	IRGC 120915	Aus/boro	IRRI	K1	K5
10	IRIS_313-9610	DANGAR::IRGC 76296-1-1	IRGC 76296	DANGAR	India	IRGC 120927	Aus/boro	IRRI	K1	K3
11	IRIS_313-8721	HOLOI BASH (SOLOI BASH)::IRGC 64778-1-1	IRGC 64778	HOLOI BASH(SOLOI BASH)	Bangladesh	IRGC 120969	Aus/boro	IRRI	K1	K5
12	IRIS_313-9449	JAMBALI::IRGC 73101-1-1	IRGC 73101	JAMBALI	Pakistan	IRGC 120996	Aus/boro	IRRI	K1	K3
13	IRIS_313-9626	KALIA::IRGC 34699-1-1	IRGC 34699	KALIA	Bangladesh	IRGC 121005	Aus/boro	IRRI	K1	K6
14	IRIS_313-8398	KHARSU 80::IRGC 28016-1-1	IRGC 28016	KHARSU 80	Pakistan	IRGC 121022	Aus/boro	IRRI	K1	K3
15	IRIS_313-8283	KOYRA::IRGC 77267-1-1	IRGC 77267	KOYRA	Bangladesh	IRGC 121026	Aus/boro	IRRI	admix	K5
16	IRIS_313-8342	KURULU WEE (WHITE)::IRGC 66518-1-1	IRGC 66518	KURULU WEE(WHITE)	Sri Lanka	IRGC 121029	Aus/boro	IRRI	K1	admix
17	IRIS_313-8789	LALSAITA::IRGC 43915-1-1	IRGC 43915	LALSAITA	Bangladesh	IRGC 121036	Aus/boro	IRRI	K1	K6
18	IRIS_313-9661	LENJA MURALI::IRGC 66815-1-1	IRGC 66815	LENJA MURALI	Bangladesh	IRGC 121038	Aus/boro	IRRI	K1	admix
19	IRIS_313-8771	SIMUL KHURI::IRGC 35154-1-1	IRGC 35154	SIMUL KHURI	India	IRGC 121120	Aus/boro	IRRI	K1	K6
20	IRIS_313-9283	TAK SUFAID::IRGC 73127-1-1	IRGC 73127	TAK SUFAID	Pakistan	IRGC 121134	Aus/boro	IRRI	K1	K3
21	IRIS_313-9137	ARC 10100::IRGC 20709-1-1	IRGC 20709	ARC 10100	India	IRGC 121185	Aus/boro	IRRI	K1	K1
22	IRIS_313-8554	ARC 11959::IRGC 21780-1-1	IRGC 21780	ARC 11959	India	IRGC 121188	Aus/boro	IRRI	K1	K1
23	IRIS_313-8252	JAGLI BORO::IRGC 27516-1-1	IRGC 27516	JAGLI BORO	Bangladesh	IRGC 121233	Aus/boro	IRRI	K1	K5
24	IRIS_313-9636	PODI HEENATI::IRGC 36345-1-1	IRGC 36345	PODI HEENATI	Sri Lanka	IRGC 121473	Aus/boro	IRRI	admix	K3
25	IRIS_313-8655	TAK::IRGC 73124-1-1	IRGC 73124	TAK	Pakistan	IRGC 121582	Aus/boro	IRRI	K1	K3
26	IRIS_313-8410	JABOR SAIL::IRGC 66831-1-1	IRGC 66831	JABOR SAIL	Bangladesh	IRGC 121618	Aus/boro	IRRI	K1	K6
27	IRIS_313-9108	RAYADA::IRGC 27594-1-1	IRGC 27594	RAYADA	Bangladesh	IRGC 124467	Aus/boro	IRRI	K2	K2
28	IRIS_313-9641	BEGUM::IRGC 33990-1-1	IRGC 33990	BEGUM	India	IRGC 125602	Aus/boro	IRRI	K1	admix
29	IRIS_313-10164	HAN NUO::IRGC 59591-1-1	IRGC 59591	HAN NUO	China	IRGC 125757	Aus/boro	IRRI	K2	K4
30	IRIS_313-9758	I KUNG PAO::IRGC 114-1-1	IRGC 114	I-KUNG-PAO	Taiwan	IRGC 125770	Aus/boro	IRRI	K2	K2
31	IRIS_313-9351	PARA NELLU::IRGC 50009-1-1	IRGC 50009	PARA NELLU	India	IRGC 125868	Aus/boro	IRRI	K2	K2
32	IRIS_313-9937	ROCCA::IRGC 50351-1-1	IRGC 50351	ROCCA	Italy	IRGC 125888	Aus/boro	IRRI	K2	K4
33	IRIS_313-9949	PANNITHI::IRGC 51049-1-1	IRGC 51049	PANNITHI	Sri Lanka	IRGC 126078	Aus/boro	IRRI	K2	K4
34	IRIS_313-8380	SAN CHIAO TSWEN::IRGC 1565-1-1	IRGC 1565	SAN CHIAO TSWEN	China	IRGC 126123	Aus/boro	IRRI	K2	K2
35	IRIS_313-8498	ARC 7091::IRGC 20491-1-1	IRGC 20491	ARC 7091	India	IRGC 126176	Aus/boro	IRRI	K2	K4
36	IRIS_313-10150	N 22::IRGC 46459-1-1	IRGC 46459	N 22	India	IRGC 126249	Indica	IRRI	K1	admix
37	IRIS_313-9516	NCS 840::IRGC 62530-1-1	IRGC 62530	NCS840	India	IRGC 126251	Aus/boro	IRRI	admix	K2
38	IRIS_313-10854	ARC 10145::IRGC 20744-1	IRGC 20744	ARC 10145	India	IRGC 127127	Aus/boro	IRRI	K1	K1
39	IRIS_313-10861	ARC 11276::IRGC 21278-1	IRGC 21278	ARC 11276	India	IRGC 127134	Aus/boro	IRRI	K1	K1
40	IRIS_313-10869	ARC 11751::IRGC 21614-1	IRGC 21614	ARC 11751	India	IRGC 127138	Aus/boro	IRRI	K1	K1
41	IRIS_313-10871	ARC 11777::IRGC 21639-1	IRGC 21639	ARC 11777	India	IRGC 127139	Aus/boro	IRRI	K1	K1
42	IRIS_313-10873	ARC 11822::IRGC 21677-1	IRGC 21677	ARC 11822	India	IRGC 127140	Aus/boro	IRRI	admix	admix
43	IRIS_313-10875	ARC 12021::IRGC 21837-1	IRGC 21837	ARC 12021	India	IRGC 127141	Aus/boro	IRRI	K1	admix
44	IRIS_313-10876	ARC 12067::IRGC 21881-1	IRGC 21881	ARC 12067	India	IRGC 127142	Aus/boro	IRRI	K1	K1
45	IRIS_313-10877	ARC 12079::IRGC 21888-1	IRGC 21888	ARC 12079	India	IRGC 127143	Aus/boro	IRRI	K1	K1
46	IRIS_313-10878	ARC 12101::IRGC 21907-1	IRGC 21907	ARC 12101	India	IRGC 127144	Aus/boro	IRRI	K1	K1
47	IRIS_313-10879	ARC 12124::IRGC 21929-1	IRGC 21929	ARC 12124	India	IRGC 127145	Aus/boro	IRRI	admix	admix
48	IRIS_313-10882	ARC 12433::IRGC 22064-1	IRGC 22064	ARC 12433	India	IRGC 127146	Aus/boro	IRRI	K1	K1
49	IRIS_313-10891	ARC 12867::IRGC 22401-1	IRGC 22401	ARC 12867	India	IRGC 127148	Aus/boro	IRRI	admix	K1
50	IRIS_313-10892	ARC 12920::IRGC 22450-1	IRGC 22450	ARC 12920	India	IRGC 127149	Aus/boro	IRRI	admix	K1
51	IRIS_313-11298	ARC 13544::IRGC 42743-1	IRGC 42743	ARC 13544	India	IRGC 127152	Aus/boro	IRRI	K1	admix
52	IRIS_313-10849	ARC 7001::IRGC 20436-1	IRGC 20436	ARC 7001	India	IRGC 127166	Aus/boro	IRRI	K1	K6
53	IRIS_313-10852	ARC 7336::IRGC 20606-1	IRGC 20606	ARC 7336	India	IRGC 127169	Aus/boro	IRRI	K1	K6
54	IRIS_313-11291	ARC 7425::IRGC 42538-1	IRGC 42538	ARC 7425	India	IRGC 127170	Aus/boro	IRRI	K1	admix
55	IRIS_313-11048	AUS 171::IRGC 29004-1	IRGC 29004	AUS 171	Bangladesh	IRGC 127178	Aus/boro	IRRI	K1	K6
56	IRIS_313-11049	AUS 219::IRGC 29031-1	IRGC 29031	AUS 219	Bangladesh	IRGC 127179	Aus/boro	IRRI	K1	K6
57	IRIS_313-11050	AUS 233::IRGC 29036-1	IRGC 29036	AUS 233	Bangladesh	IRGC 127180	Aus/boro	IRRI	K1	admix
58	IRIS_313-11051	AUS 242::IRGC 29040-1	IRGC 29040	AUS 242	Bangladesh	IRGC 127181	Aus/boro	IRRI	K1	K5
59	IRIS_313-11052	AUS 278::IRGC 29068-1	IRGC 29068	AUS 278	Bangladesh	IRGC 127182	Aus/boro	IRRI	K1	admix
60	IRIS_313-11053	AUS 282::IRGC 29072-1	IRGC 29072	AUS 282	Bangladesh	IRGC 127183	Aus/boro	IRRI	K1	K6
61	IRIS_313-11054	AUS 295::IRGC 29083-1	IRGC 29083	AUS 295	Bangladesh	IRGC 127184	Aus/boro	IRRI	K1	K5
62	IRIS_313-11055	AUS 299::IRGC 29087-1	IRGC 29087	AUS 299	Bangladesh	IRGC 127185	Aus/boro	IRRI	K1	admix
63	IRIS_313-11056	AUS 301::IRGC 29089-1	IRGC 29089	AUS 301	Bangladesh	IRGC 127186	Aus/boro	IRRI	K1	admix
64	IRIS_313-11057	AUS 308::IRGC 29096-1	IRGC 29096	AUS 308	Bangladesh	IRGC 127187	Aus/boro	IRRI	K1	K5
65	IRIS_313-11058	AUS 329::IRGC 29116-1	IRGC 29116	AUS 329	Bangladesh	IRGC 127188	Aus/boro	IRRI	K1	K6
66	IRIS_313-11059	AUS 344::IRGC 29131-1	IRGC 29131	AUS 344	Bangladesh	IRGC 127189	Aus/boro	IRRI	K1	K6
67	IRIS_313-11061	AUS 449::IRGC 29230-1	IRGC 29230	AUS 449	Bangladesh	IRGC 127190	Aus/boro	IRRI	K1	K6
68	IRIS_313-11348	AUS PADDY (RED)::IRGC 44978-1	IRGC 44978	AUS PADDY(RED)	India	IRGC 127192	Aus/boro	IRRI	K1	admix
69	IRIS_313-11164	BAK TULSI::IRGC 34831-1	IRGC 34831	BAK TULSI	India	IRGC 127205	Aus/boro	IRRI	K1	K6
70	IRIS_313-11454	BARI SUTAR::IRGC 52410-1	IRGC 52410	BARI SUTAR	India	IRGC 127211	Aus/boro	IRRI	K1	K3
71	IRIS_313-11597	BHATA PYAGI::IRGC 60895-1	IRGC 60895	BHATA PYAGI	India	IRGC 127222	Aus/boro	IRRI	K2	K2
72	IRIS_313-11166	BHUT MURI::IRGC 34861-1	IRGC 34861	BHUT MURI	India	IRGC 127224	Aus/boro	IRRI	K1	K5
73	IRIS_313-11481	BINNAFUL::IRGC 53479-1	IRGC 53479	BINNAFUL	Bangladesh	IRGC 127228	Aus/boro	IRRI	K1	K6
74	IRIS_313-11491	BIR BAHADUR::IRGC 53889-1	IRGC 53889	BIR BAHADUR	India	IRGC 127230	Aus/boro	IRRI	K2	K2
75	IRIS_313-11482	BONGEZA::IRGC 53483-1	IRGC 53483	BONGEZA	Bangladesh	IRGC 127234	Aus/boro	IRRI	admix	K5
76	IRIS_313-11013	BOTESWAR 2::IRGC 27536-1	IRGC 27536	BOTESWAR 2	Bangladesh	IRGC 127236	Aus/boro	IRRI	K1	K6
77	IRIS_313-11917	BUTNAPAR::IRGC 74734-1	IRGC 74734	BUTNAPAR	India	IRGC 127241	Aus/boro	IRRI	K1	admix
78	IRIS_313-11014	CHAKILA::IRGC 27540-1	IRGC 27540	CHAKILA	Bangladesh	IRGC 127253	Aus/boro	IRRI	K1	K6
79	IRIS_313-11594	CHAN THANH HOA::IRGC 60647-1	IRGC 60647	CHAN THANH HOA	Vietnam	IRGC 127259	Aus/boro	IRRI	K2	K2
80	IRIS_313-10534	D 204-1::IRGC 6445-1	IRGC 6445	D 204-1	India	IRGC 127290	Aus/boro	IRRI	K1	admix
81	IRIS_313-10587	DB 3::IRGC 8361-1	IRGC 8361	DB3	Bangladesh	IRGC 127308	Aus/boro	IRRI	K1	K6
82	IRIS_313-10734	DEVARASI::IRGC 16173-1	IRGC 16173	DEVARASI	Nepal	IRGC 127315	Aus/boro	IRRI	K1	admix
83	IRIS_313-11154	DHARIAL::IRGC 34034-1	IRGC 34034	DHARIAL	Bangladesh	IRGC 127318	Aus/boro	IRRI	K1	admix
84	IRIS_313-10594	DJ 29::IRGC 8505-1	IRGC 8505	DJ29	Bangladesh	IRGC 127322	Aus/boro	IRRI	K1	K6
85	IRIS_313-10593	DJ 47::IRGC 8497-1	IRGC 8497	DJ47	Bangladesh	IRGC 127323	Aus/boro	IRRI	K1	admix
86	IRIS_313-10595	DL 5::IRGC 8593-1	IRGC 8593	DL 5	Bangladesh	IRGC 127327	Aus/boro	IRRI	K1	K6
87	IRIS_313-10602	DM 49::IRGC 8775-1	IRGC 8775	DM49	Bangladesh	IRGC 127329	Aus/boro	IRRI	K1	K6
88	IRIS_313-10606	DV 110::IRGC 8855-1	IRGC 8855	DV110	Bangladesh	IRGC 127346	Aus/boro	IRRI	K1	K6
89	IRIS_313-10604	DV 2::IRGC 8806-1	IRGC 8806	DV2	Bangladesh	IRGC 127347	Aus/boro	IRRI	K1	admix
90	IRIS_313-10605	DV 86::IRGC 8840-1	IRGC 8840	DV86	Bangladesh	IRGC 127348	Aus/boro	IRRI	K1	K5
91	IRIS_313-10969	INDIA DULAR (NO ORDEM 7)::IRGC 26070-1	IRGC 26070	INDIA DULAR(NO. ORDEM 7)	India(brazil	IRGC 127430	Aus/boro	IRRI	K1	K6
92	IRIS_313-11322	JASURE AUS::IRGC 43860-1	IRGC 43860	JASURE AUS	Bangladesh	IRGC 127449	Aus/boro	IRRI	K1	K6
93	IRIS_313-11027	JHONA 101::IRGC 27976-1	IRGC 27976	JHONA 101	Pakistan	IRGC 127454	Aus/boro	IRRI	K1	admix
94	IRIS_313-11323	JHORA::IRGC 43862-1	IRGC 43862	JHORA	Bangladesh	IRGC 127455	Aus/boro	IRRI	K1	admix
95	IRIS_313-10981	JHUL DIGA::IRGC 26478-1	IRGC 26478	JHUL DIGA	Bangladesh	IRGC 127456	Aus/boro	IRRI	admix	K5
96	IRIS_313-11168	KADA CHOPA::IRGC 34954-1	IRGC 34954	KADA CHOPA	India	IRGC 127473	Aus/boro	IRRI	K1	K6
97	IRIS_313-11324	KALABOKRI::IRGC 43872-1	IRGC 43872	KALABOKRI	Bangladesh	IRGC 127477	Aus/boro	IRRI	K1	K6
98	IRIS_313-11067	KALIBORO 600::IRGC 29367-1	IRGC 29367	KALIBORO 600	Bangladesh	IRGC 127481	Aus/boro	IRRI	K1	K5
99	IRIS_313-10925	KAMULI::IRGC 23928-1	IRGC 23928	KAMULI	Nepal	IRGC 127485	Aus/boro	IRRI	K1	admix
100	IRIS_313-11888	KANGRI::IRGC 73104-1	IRGC 73104	KANGRI	Pakistan	IRGC 127488	Aus/boro	IRRI	K1	K3
101	IRIS_313-11963	KARANGI::IRGC 77128-1	IRGC 77128	KARANGI	India	IRGC 127491	Aus/boro	IRRI	K1	admix
102	IRIS_313-11628	KARISHNABELI::IRGC 61979-1	IRGC 61979	KARISHNABELI	Nepal	IRGC 127494	Aus/boro	IRRI	admix	admix
103	IRIS_313-10963	KATAKCHIKON::IRGC 25880-1	IRGC 25880	KATAKCHIKON	Bangladesh	IRGC 127497	Aus/boro	IRRI	K1	K6
104	IRIS_313-11449	KODIA PHUL::IRGC 52168-1	IRGC 52168	KODIA PHUL	India	IRGC 127526	Aus/boro	IRRI	admix	admix
105	IRIS_313-11456	KOLAMBA::IRGC 52456-1	IRGC 52456	KOLAMBA	India	IRGC 127528	Aus/boro	IRRI	K1	admix
106	IRIS_313-11116	KORTIK KAIKA::IRGC 31841-1	IRGC 31841	KORTIK KAIKA	Bangladesh	IRGC 127532	Aus/boro	IRRI	admix	K5
107	IRIS_313-12055	LAL MOTI::IRGC 82168-1	IRGC 82168	LAL MOTI	Bangladesh	IRGC 127545	Aus/boro	IRRI	K1	K1
108	IRIS_313-10735	LAL SAR::IRGC 16185-1	IRGC 16185	LAL SAR	Nepal	IRGC 127546	Aus/boro	IRRI	K1	admix
109	IRIS_313-11170	LAL TAURA::IRGC 35017-1	IRGC 35017	LAL TAURA	India	IRGC 127547	Aus/boro	IRRI	K1	K6
110	IRIS_313-12002	LARA BORO::IRGC 79342-1	IRGC 79342	LARA BORO	Bangladesh	IRGC 127553	Aus/boro	IRRI	K1	K5
111	IRIS_313-11171	M 142::IRGC 35054-1	IRGC 35054	M 142	India	IRGC 127583	Aus/boro	IRRI	K1	admix
112	IRIS_313-11018	MADISA::IRGC 27568-1	IRGC 27568	MADISA	Bangladesh	IRGC 127586	Aus/boro	IRRI	K1	K6
113	IRIS_313-11736	MALAGKIT (PINELIPE)::IRGC 67444-1	IRGC 67444	MALAGKIT(PINELIPE)	Philippines	IRGC 127595	Aus/boro	IRRI	K2	K4
114	IRIS_313-11602	MALCHI::IRGC 61004-1	IRGC 61004	MALCHI	India	IRGC 127597	Aus/boro	IRRI	K1	admix
115	IRIS_313-12139	MANSARA DHAN::IRGC 86940-1	IRGC 86940	MANSARA DHAN	Nepal	IRGC 127604	Aus/boro	IRRI	K1	admix
116	IRIS_313-11213	NARIKEL BADI::IRGC 37550-1	IRGC 37550	NARIKEL BADI	Bangladesh	IRGC 127648	Aus/boro	IRRI	K1	K6
117	IRIS_313-11163	NATEL BORO::IRGC 34749-1	IRGC 34749	NATEL BORO	Bangladesh	IRGC 127652	Aus/boro	IRRI	K1	K5
118	IRIS_313-11765	P 335::IRGC 69001-1	IRGC 69001	P 335	Liberia	IRGC 127696	Aus/boro	IRRI	K2	K4
119	IRIS_313-10930	PANKHIRAJ::IRGC 24139-1	IRGC 24139	PANKHIRAJ	Bangladesh	IRGC 127714	Aus/boro	IRRI	K1	K6
120	IRIS_313-11982	PORASHI::IRGC 78397-1	IRGC 78397	PORASHI	Bangladesh	IRGC 127739	Aus/boro	IRRI	K1	admix
121	IRIS_313-11172	RANI BHOG::IRGC 35109-1	IRGC 35109	RANI BHOG	India	IRGC 127762	Aus/boro	IRRI	K1	admix
122	IRIS_313-11191	RANRUWAN::IRGC 36360-1	IRGC 36360	RANRUWAN	Sri Lanka	IRGC 127763	Aus/boro	IRRI	admix	K3
123	IRIS_313-11243	RATNAGIRI 45-2::IRGC 39709-1	IRGC 39709	RATNAGIRI 45-2	India	IRGC 127765	Aus/boro	IRRI	admix	admix
124	IRIS_313-11173	SADA AUS::IRGC 35117-1	IRGC 35117	SADA AUS	India	IRGC 127776	Aus/boro	IRRI	K1	K6
125	IRIS_313-11111	SAITA::IRGC 31618-1	IRGC 31618	SAITA	Bangladesh	IRGC 127778	Aus/boro	IRRI	K1	K6
126	IRIS_313-11371	SATHI::IRGC 46659-1	IRGC 46659	SATHI	India	IRGC 127788	Aus/boro	IRRI	K1	K6
127	IRIS_313-12183	SETYA::IRGC 88654-1	IRGC 88654	SETYA	Nepal	IRGC 127796	Aus/boro	IRRI	K1	admix
128	IRIS_313-10623	SIDALI::IRGC 9567-1	IRGC 9567	SIDALI	Nepal	IRGC 127804	Aus/boro	IRRI	K1	admix
129	IRIS_313-11174	SLO 19::IRGC 35157-1	IRGC 35157	SLO 19	India	IRGC 127817	Aus/boro	IRRI	K1	K6
130	IRIS_313-11175	SONA AUS::IRGC 35160-1	IRGC 35160	SONA AUS	India	IRGC 127821	Aus/boro	IRRI	K1	admix
131	IRIS_313-10927	SUGA PANKHA::IRGC 24054-1	IRGC 24054	SUGA PANKHA	Nepal	IRGC 127828	Aus/boro	IRRI	K1	admix
132	IRIS_313-10608	T 21::IRGC 8892-1	IRGC 8892	T 21	India	IRGC 127832	Aus/boro	IRRI	K1	admix
133	IRIS_313-10965	TILOKCHAN (SONABETHI)::IRGC 25927-1	IRGC 25927	TILOKCHAN(SONABETHI)	Bangladesh	IRGC 127859	Aus/boro	IRRI	K1	K6
134	IRIS_313-10603	UCP 122::IRGC 8794-1	IRGC 8794	UCP122	Bangladesh	IRGC 127871	Aus/boro	IRRI	K1	admix
135	IRIS_313-11619	UPRH 166::IRGC 61615-1	IRGC 61615	UPRH166	India	IRGC 127875	Aus/boro	IRRI	K1	admix
136	IRIS_313-11616	UPRH 31::IRGC 61503-1	IRGC 61503	UPRH31	India	IRGC 127878	Aus/boro	IRRI	admix	admix
137	IRIS_313-11374	W 398::IRGC 46787-1	IRGC 46787	W 398	India	IRGC 127889	Aus/boro	IRRI	K1	K3
138	IRIS_313-12065	YERI BUTUKA::IRGC 82591-1	IRGC 82591	YERI BUTUKA	Nigeria	IRGC 127903	Aus/boro	IRRI	admix	admix
139	IRIS_313-11210	ZARBASAIL::IRGC 37346-1	IRGC 37346	ZARBASAIL	Bangladesh	IRGC 127911	Aus/boro	IRRI	K1	admix
140	IRIS_313-11453	ZINYA KOLAMBA::IRGC 52402-1	IRGC 52402	ZINYA KOLAMBA	India	IRGC 127916	Aus/boro	IRRI	K2	K2
141	IRIS_313-10896	ARC 13276::IRGC 22622-1	IRGC 22622	ARC 13276	India	IRGC 127946	Aus/boro	IRRI	admix	admix
142	IRIS_313-11047	AUS 84::IRGC 28947-1	IRGC 28947	AUS 84	Bangladesh	IRGC 127977	Aus/boro	IRRI	K1	admix
143	IRIS_313-11123	BAZAIL 975::IRGC 32816-1	IRGC 32816	BAZAIL 975	Bangladesh	IRGC 127990	Aus/boro	IRRI	admix	K5
144	IRIS_313-11165	BENA JHUPI::IRGC 34850-1	IRGC 34850	BENA JHUPI	India	IRGC 127993	Aus/boro	IRRI	admix	admix
145	IRIS_313-11015	HANPA::IRGC 27547-1	IRGC 27547	HANPA	Bangladesh	IRGC 128050	Aus/boro	IRRI	K1	admix
146	IRIS_313-10718	KARUTHA SEENATI::IRGC 15515-1	IRGC 15515	KARUTHA SEENATI	Sri Lanka	IRGC 128073	Aus/boro	IRRI	admix	K3
147	IRIS_313-11216	KHAMA 1183::IRGC 37685-1	IRGC 37685	KHAMA 1183	Bangladesh	IRGC 128082	Aus/boro	IRRI	admix	K5
148	IRIS_313-10736	RERM BILASH::IRGC 16273-1	IRGC 16273	RERM BILASH	Nepal	IRGC 128149	Aus/boro	IRRI	K1	admix
149	IRIS_313-11483	BOTESHSHORE::IRGC 53484-1	IRGC 53484	BOTESHSHORE	Bangladesh	IRGC 128244	Aus/boro	IRRI	K1	K6
150	IRIS_313-11455	CIPPI::IRGC 52415-1	IRGC 52415	CIPPI	India	IRGC 128268	Aus/boro	IRRI	K1	K3
151	IRIS_313-10598	DD 126::IRGC 8667-1	IRGC 8667	DD126	Bangladesh	IRGC 128273	Aus/boro	IRRI	K1	K6
152	IRIS_313-10543	DODGUI::IRGC 6666-1	IRGC 6666	DODGUI	India	IRGC 128281	Aus/boro	IRRI	K1	K3
153	IRIS_313-10737	GHAIYA::IRGC 16286-1	IRGC 16286	GHAIYA	Nepal	IRGC 128297	Aus/boro	IRRI	K1	K1
154	IRIS_313-11016	KACHILON::IRGC 27555-1	IRGC 27555	KACHILON	Bangladesh	IRGC 128328	Aus/boro	IRRI	K1	K6
155	IRIS_313-11476	KALIPINCH::IRGC 53271-1	IRGC 53271	KALIPINCH	India	IRGC 128329	Aus/boro	IRRI	admix	admix
156	IRIS_313-11451	KALISAL::IRGC 52324-1	IRGC 52324	KALISAL	India	IRGC 128330	Aus/boro	IRRI	K2	K4
157	IRIS_313-11600	KOTODESHI::IRGC 60982-1	IRGC 60982	KOTODESHI	India	IRGC 128353	Aus/boro	IRRI	K2	K2
158	IRIS_313-11017	LOROI::IRGC 27567-1	IRGC 27567	LOROI	Bangladesh	IRGC 128369	Aus/boro	IRRI	K1	K6
159	IRIS_313-11603	PANDRI PAREWA::IRGC 61030-1	IRGC 61030	PANDRI PAREWA	India	IRGC 128425	Aus/boro	IRRI	K1	K3
160	IRIS_313-11019	PORANG::IRGC 27577-1	IRGC 27577	PORANG	Bangladesh	IRGC 128436	Aus/boro	IRRI	K1	admix
161	IRIS_313-11232	R 146::IRGC 38606-1	IRGC 38606	R 146	India	IRGC 128442	Aus/boro	IRRI	K1	admix
162	IRIS_313-11808	R 762::IRGC 70531-1	IRGC 70531	R 762	Colombia	IRGC 128444	Aus/boro	IRRI	K2	K2
163	IRIS_313-10600	UCP 41::IRGC 8742-1	IRGC 8742	UCP41	Bangladesh	IRGC 128493	Aus/boro	IRRI	K1	K6
164	IRIS_313-11617	UPRH 33::IRGC 61505-1	IRGC 61505	UPRH33	India	IRGC 128495	Aus/boro	IRRI	K1	admix
165	IRIS_313-11035	ZIRA SHAHI::IRGC 28327-1	IRGC 28327	ZIRA SHAHI	Pakistan	IRGC 128513	Aus/boro	IRRI	admix	admix
166	IRIS_313-11169	KANAI BASHI::IRGC 34967-1	IRGC 34967	KANAI BASHI	India	IRGC 131997	Aus/boro	IRRI	K1	admix
167	IRIS_313-11265	ARC 14150::IRGC 41435-1	IRGC 41435	ARC 14150	India	IRGC 132242	Aus/boro	IRRI	K1	admix
168	IRIS_313-11060	AUS 359::IRGC 29146-1	IRGC 29146	AUS 359	Bangladesh	IRGC 132322	Aus/boro	IRRI	K1	K6
169	IRIS_313-12141	HATEA::IRGC 86973-1	IRGC 86973	HATEA	Bangladesh	IRGC 132399	Aus/boro	IRRI	K1	K5
170	IRIS_313-11413	KALAR KAR::IRGC 49737-1	IRGC 49737	KALAR KAR	India	IRGC 132420	Aus/boro	IRRI	admix	admix
171	IRIS_313-10987	SUNGA WALA::IRGC 26802-1	IRGC 26802	SUNGA WALA	Bangladesh	IRGC 26802	Aus/boro	IRRI	K1	K5
172	IRIS_313-8390	SUFAID 246::IRGC 28303-1-1	IRGC 28303	SUFAID 246	Pakistan	IRGC 121128	Aus/boro	IRRI	K1	admix
173	IRIS_313-9066	AUS 177::IRGC 29009-1-1	IRGC 29009	AUS 177	Bangladesh	IRGC 125659	Indica	IRRI	K2	K2
174	IRIS_313-8812	RELLY::IRGC 14623-1-1	IRGC 14623	RELLY	Indonesia	IRGC 126160	Aus/boro	IRRI	K2	K2
175	IRIS_313-10673	ARC 10843::IRGC 12653-1	IRGC 12653	ARC 10843	India	IRGC 127130	Aus/boro	IRRI	K1	K5
176	IRIS_313-11277	ARC 15129::IRGC 41938-1	IRGC 41938	ARC 15129	India	IRGC 127157	Aus/boro	IRRI	admix	K5
177	IRIS_313-11741	HERATH BANDA::IRGC 67630-1	IRGC 67630	HERATH BANDA	Sri Lanka	IRGC 127407	Aus/boro	IRRI	K2	K2
178	IRIS_313-11480	PR 106::IRGC 53418-1	IRGC 53418	PR106	India	IRGC 127742	Aus/boro	IRRI	K2	K2
179	IRIS_313-11461	VAIKATHARYAN::IRGC 52805-1	IRGC 52805	VAIKATHARYAN	India	IRGC 127881	Aus/boro	IRRI	K2	K1
180	IRIS_313-11124	BAZAIL 980::IRGC 32817-1	IRGC 32817	BAZAIL 980	Bangladesh	IRGC 127991	Aus/boro	IRRI	admix	admix
181	IRIS_313-10845	ARC 5756::IRGC 20220-1	IRGC 20220	ARC 5756	India	IRGC 132418	Aus/boro	IRRI	K1	K5
* Based on Wang et al. 2018

## Sheet: Dataset S2
#	Traits	Abbr	Unit	Measurement
1	Days to 50% flowering	DtF	days	Measured on plot-basis
2	Plant height	Ht	cm	Average value from 20 randomly selected plants
3	Tiller number per plant	Tn	count	Average value from 20 randomly selected plants
4	Flag leaf length	FLL	cm	Average length from 10 randomly selected flag leaves
5	Flag leaf width	FLW	cm	Average width of middle portion of flatleaf from 10 randomly selected flag leaves
6	Panicle length	PnL	cm	Average length of 20 randomly selected panicles
7	Panicle weight	PnW	g	Average panicle weight recorded from 20 randomly selected panicle
8	spikelet number per panicle	SpkN	count	Based on counts on 10 randomly selected panicles
9	1000-grain weight	GW	g	weight of 1000 randomly selected plump grains
10	Yeild per plot	YldPlt	g	Plot yield recorded after harvesting and drying of grain up to ~15% moisture content
11	Harvest index	HI	%	Average value from 10 randomly selected plants
12	Apiculus colour	ApC		Reproductive
13	Auricle colour (vegetative)	AC		Vegetative
14	Awning (reproductive)	An		Reproductive
15	Awn clour (reproductive	AnC		Reproductive
16	Leaf blade colour (vegetative)	LBC		Vegetative
17	Leaf blade pubescence (vegetative)	LBP		Vegetative
18	Basal leaf sheath colour (vegetative)	BLSC		Vegetative
19	Collar colour (vegetative)	CC		Vegetative
20	Culm angle (reproductive)	CmA		Reproductive
21	Culm diameter of basal internode (reproductive)	DBI		Reproductive
22	Culm length (reproductive)	CmL		Reproductive
23	Culm number (reporductive)	CmN		Reproductive
24	Culm strength (reproductive)	Cs		Reproductive
25	Endosperm type (post harvest)	End		Post harvest
26	Flag leaf angle (reproductive)	FLA		Reproductive
27	Internode colour (reproductive)	CmIC		Reproductive
28	Ligule colour (vegetative)	LC		Vegetative
29	Leaf length	LL		Reproductive
30	Lemma and palea colour (post harvest)	LmPC		Post harvest
31	Lemma and palea pubescence (post harvest)	LmPb		Post harvest
32	Leaf senescence	Sen		Reproductive
33	Panicle exertion (reproductive)	Exs		Reproductive
34	Panicle threshability	Thr		Post harvest
35	Panicle type	PnT		Reproductive
36	Seed coat colour	SCC		Post harvest
37	Seedling height	SH		Vegetative
38	Secondary branching of panicles (reproductive)	PnBr		Reproductive
39	Sterile lemma colour (post harvest)	SLmC		Post harvest
40	Sterile lemma length (post harvest)	SlmL		Post harvest
41	Spikelet fertility (post harvest)	SpFert		Post harvest

## Sheet: Dataset S3
Sample No	Accession #	Cultivar name	Days to 50% flowering	Plant height	Tiller number	Flag leaf length	Flag leaf width	Panicle length	Panicle weight	Spikelet number	1000-grain weight	Yield	Harvest index	PC1	PC2	PC3
1	IRGC 26390	LAKHSMI DIGHA	54.73	113.6	24.41	30.86	1.24	23.01	1.98	93.57	25.81	1000.08	0.52	-1.27985	0.39582	1.56221
2	IRGC 26439	BORA DIGA	82.73	164.47	33.74	42.36	1.21	21.97	0.9	78.17	25.31	684.82	0.44	-0.0986774	-3.43611	2.00229
3	IRGC 29283	BORO 70-2	63.73	144.27	22.74	45.53	1.14	24.03	2.61	69.37	22.51	735.62	0.52	0.172427	-0.84444	0.781085
4	IRGC 29294	BORO 275	68.73	155.6	16.74	53.23	1.54	23.03	2.39	83.57	22.41	764.79	0.48	0.554394	-0.681835	-0.276121
5	IRGC 29297	BORO 394	68.73	128.27	18.07	44.2	1.31	25.81	2.25	79.37	24.11	822.36	0.49	0.262874	-0.204898	0.495748
6	IRGC 120876	AUS 439	74.73	126.94	13.07	44.2	2.14	23.59	2.21	144.37	19.71	987.84	0.57	0.673854	1.12202	-0.871243
7	IRGC 120887	BATHURI	59.4	144.78	12.45	38.42	1.14	21.39	2.33	84.37	28.38	567.8	0.59	-0.697764	0.746929	0.642975
8	IRGC 120894	BHADOIA 303	78.4	140.61	10.78	35.42	1.21	20.47	1.13	38.17	22.68	106.6	0.35	-1.06377	-1.9442	-0.258437
9	IRGC 120915	CHUNGUR BALI	61.4	120.95	19.78	33.42	1.21	22.67	1.18	64.37	19.98	348.07	0.38	-1.41086	-1.6106	-0.0981869
10	IRGC 120927	DANGAR	66.4	123.61	24.78	49.42	1.48	23.13	2.35	133.97	23.38	142.97	0.41	-0.366373	-1.74928	-1.1924
11	IRGC 120969	HOLOI BASH	73.4	131.95	17.78	49.42	1.38	20.61	2.22	89.77	26.48	798.39	0.5	-0.493987	-0.303391	0.508543
12	IRGC 120996	JAMBALI	69.4	127.95	14.12	36.09	1.34	20.45	2.09	72.77	22.88	555.26	0.53	-0.907958	-0.172091	0.236918
13	IRGC 121005	KALIA	66.4	119.95	17.78	42.59	1.28	20.03	2.11	95.37	27.28	913.49	0.59	-1.19145	0.816132	1.12603
14	IRGC 121022	KHARSU 80	63.4	107.28	14.45	48.09	1.34	22.27	1.75	68.77	27.28	540.35	0.49	-1.57083	-0.00383104	-0.281427
15	IRGC 121026	KOYRA	95.4	147.61	14.78	42.09	1.51	24.03	1.78	101.3	21.58	702.08	0.26	1.46313	-2.08441	0.0347534
16	IRGC 121029	KURULU WEE	73.4	119.61	18.45	45.75	1.44	21.03	1.12	116.3	11.68	662.89	0.38	-0.341363	-1.75926	-1.00134
17	IRGC 121036	LALSAITA	55.4	108.95	16.12	42.92	1.48	17.73	1.39	34.57	27.38	282.92	0.41	-3.28939	-0.888262	-0.60979
18	IRGC 121038	LENJA MURALI	66.4	127.28	20.12	30.09	1.24	18.37	2.38	102.97	24.58	516.12	0.47	-1.2989	-0.168868	0.87912
19	IRGC 121120	SIMUL KHURI	77.4	124.28	15.78	39.25	2.28	21.53	1.52	68.37	28.78	423.13	0.25	-1.26218	-1.32656	-1.06326
20	IRGC 121134	TAK SUFAID	62.4	130.59	8.29	33.25	1.85	26.03	1.6	61.11	23.21	632.03	0.32	-0.205888	-0.485876	-1.16523
21	IRGC 121185	ARC 10100	70.4	134.26	2.63	43.09	2.58	23.81	1.92	235.71	15.71	426.32	0.33	1.56535	0.0586123	-4.40922
22	IRGC 121188	ARC 11959	76.4	146.59	7.96	17.75	1.31	23.77	2.69	160.03	22.81	1078.38	0.48	1.67107	1.56013	1.23917
23	IRGC 121233	JAGLI BORO	64.4	111.26	14.63	34.09	1.45	22.71	1.89	63.31	22.01	854.46	0.44	-1.0005	-0.0557116	0.22863
24	IRGC 121473	PODI HEENATI	95.4	145.92	16.29	38.09	0.95	21.29	1.5	87.3	17.11	943.25	0.39	1.02583	-1.86051	1.46925
25	IRGC 121582	TAK	72.4	114.92	5.63	36.42	2.31	21.25	0.87	91.3	18.01	612.09	0.23	-0.915957	-1.1049	-2.51587
26	IRGC 121618	JABOR SAIL	74.4	151.59	4.63	49.42	1.61	25.25	4.07	126.31	25.81	1315.71	0.54	2.51733	2.01903	-0.0140728
27	IRGC 124467	RAYADA	96.4	174.79	13.63	72.09	0.88	24.81	1.64	96.3	26.91	541.74	0.13	2.38058	-4.30813	-0.656431
28	IRGC 125602	BEGUM	74.4	121.92	6.63	41.75	2.35	26.65	2.8	204.03	21.61	621.8	0.35	1.7942	0.987564	-2.77381
29	IRGC 125757	HAN NUO	80.4	151.19	10.96	57.42	1.31	30.37	3.08	231.37	25.21	572.52	0.07	4.00499	-1.76495	-2.21142
30	IRGC 125770	I KUNG PAO	72.73	122.65	8.4	35.71	1.52	21.53	3.51	150.65	25.05	1322.54	0.56	0.843113	2.82464	0.872904
31	IRGC 125868	PARA NELLU	68.73	143.65	9.4	33.37	1.02	23.31	2.03	61.85	30.35	512.84	0.33	-0.217654	-0.818351	0.553246
32	IRGC 125888	ROCCA	60.73	93.32	4.4	25.04	1.28	17.83	2.81	113.65	35.75	608.42	0.46	-2.2928	2.70265	0.581903
33	IRGC 126078	PANNITHI	92.73	155.99	17.74	34.54	1.15	26.55	3.05	151.45	28.65	598.8	0.34	2.60129	-1.38401	0.950719
34	IRGC 126123	SAN CHIAO TSWEN	87.73	137.32	13.4	32.87	1.15	23.09	1.35	75.25	25.25	1101.48	0.35	0.429758	-0.672101	1.84174
35	IRGC 126176	ARC 7091	102.73	146.92	8.74	32.54	0.68	28.25	3.19	158.65	18.15	594.68	0.34	3.942	-1.31309	0.465294
36	IRGC 126249	N 22	76.73	130.65	12.4	37.21	1.82	24.85	2.74	98.65	22.55	1281.44	0.46	1.06012	1.14116	0.566751
37	IRGC 126251	NCS 840	96.73	151.52	10.07	33.21	0.82	24.55	2.91	88.45	27.75	1256.66	0.38	2.24607	0.0437587	2.64936
38	IRGC 127127	ARC 10145	72.73	151.65	3.4	36.21	0.85	29.35	5.67	190.45	25.55	903.55	0.48	4.34676	2.59432	0.257673
39	IRGC 127134	ARC 11276	72.73	125.5	7.51	29.26	2.36	24.01	1.18	180.51	25.75	226.93	0.46	-0.145581	0.637127	-2.18487
40	IRGC 127138	ARC 11751	72.73	135.83	8.18	35.92	1.73	24.13	1.72	96.04	23.25	477.03	0.37	0.144892	-0.386794	-1.04512
41	IRGC 127139	ARC 11777	71.73	129.16	9.51	40.76	2.29	22.43	1.98	153.84	24.25	542.67	0.37	0.0810899	0.207206	-2.04534
42	IRGC 127140	ARC 11822	79.73	162.43	9.85	35.09	1.36	23.95	1.75	92.64	22.45	622.87	0.29	1.20541	-1.52562	-0.0965022
43	IRGC 127141	ARC 12021	54.73	121.83	9.18	21.26	1.63	21.69	3.22	169.84	23.65	629.67	0.49	-0.109398	2.11876	-0.576368
44	IRGC 127142	ARC 12067	75.73	122.83	8.85	42.26	1.69	23.99	3.15	133.44	19.25	559.55	0.55	0.967448	1.15623	-1.16473
45	IRGC 127143	ARC 12079	74.73	127.83	6.85	32.76	2.36	24.21	3.55	198.84	23.55	641.5	0.57	1.46215	2.46968	-1.68
46	IRGC 127144	ARC 12101	70.73	146.83	8.18	40.76	2.43	24.45	3.49	142.51	24.05	686.91	0.52	1.41506	1.33739	-1.81004
47	IRGC 127145	ARC 12124	74.73	130.83	10.18	41.76	1.76	23.41	1.31	48.24	23.95	325.55	0.31	-0.663657	-1.67408	-1.31204
48	IRGC 127146	ARC 12433	77.73	132.16	11.18	49.76	1.86	23.49	1.23	155.17	18.75	321.89	0.34	0.58676	-1.78846	-2.58405
49	IRGC 127148	ARC 12867	79.73	160.83	17.51	38.09	1.39	24.95	1.93	148.84	18.45	492.52	0.56	1.65257	-0.726204	-0.0178395
50	IRGC 127149	ARC 12920	77.73	134.5	12.51	44.09	2.53	22.87	0.97	81.04	25.45	794.42	0.24	-0.409257	-1.59311	-1.64992
51	IRGC 127152	ARC 13544	65.73	139.83	13.18	43.42	2.03	23.51	2.76	186.51	21.95	636.22	0.46	1.02107	0.718234	-1.68126
52	IRGC 127166	ARC 7001	66.06	122.13	11.96	36.09	1.43	22.17	1	66.17	25.85	452.06	0.41	-1.45565	-0.761422	-0.310091
53	IRGC 127169	ARC 7336	55.06	113.47	12.3	44.25	1.6	19.49	1.97	160.77	22.05	563.23	0.43	-1.10746	0.268984	-1.67752
54	IRGC 127170	ARC 7425	69.06	103.47	15.96	38.25	1.87	23.25	1.92	199.77	17.45	820.06	0.44	0.313371	0.254967	-1.45824
55	IRGC 127178	AUS 171	71.06	103.47	10.3	40.59	1.87	20.91	1.9	97.77	30.15	542.84	0.41	-1.5118	0.393416	-0.862221
56	IRGC 127179	AUS 219	66.06	113.8	13.96	32.25	1.2	21.83	1.25	71.77	24.55	682.25	0.38	-1.40451	-0.435375	0.510083
57	IRGC 127180	AUS 233	55.06	112.13	13.3	35.75	1.43	22.89	1.18	78.77	23.95	441.33	0.46	-1.77103	0.066932	-0.568706
58	IRGC 127181	AUS 242	66.06	118.13	17.96	43.92	1.4	24.09	1.3	90.97	23.55	771.66	0.39	-0.65241	-0.847038	-0.0631192
59	IRGC 127182	AUS 278	66.06	131.47	15.63	38.92	1.73	24.79	2.07	135.17	23.75	423.39	0.41	0.224378	-0.546658	-1.1744
60	IRGC 127183	AUS 282	73.06	120.8	15.63	42.59	2.03	22.39	2.01	64.97	26.25	937.71	0.43	-0.72912	-0.117087	-0.142149
61	IRGC 127184	AUS 295	71.06	122.8	23.3	42.59	1.43	22.77	1.2	78.77	24.85	1002.4	0.37	-0.826655	-1.15678	1.01119
62	IRGC 127185	AUS 299	69.06	110.47	23.3	37.82	1.47	20.19	1.37	100.17	25.85	543.28	0.31	-1.69699	-1.65153	0.120346
63	IRGC 127186	AUS 301	66.06	117.47	19.63	39.92	1.47	24.89	1.74	79.57	27.25	1070.65	0.38	-0.510987	-0.179467	0.900759
64	IRGC 127187	AUS 308	70.06	121.09	10.02	44.97	1.54	23.52	2.05	89.24	24.68	940.71	0.57	-0.197942	1.20826	0.0850757
65	IRGC 127188	AUS 329	65.06	122.76	11.69	41.27	1.41	20.64	1.41	83.64	31.28	582.35	0.48	-1.65177	0.311076	0.174957
66	IRGC 127189	AUS 344	65.06	111.09	21.35	36.17	1.37	16.6	1.14	56.04	28.48	846.6	0.48	-2.99196	-0.206518	1.52052
67	IRGC 127190	AUS 449	70.06	120.09	17.02	45.94	2.17	20.44	1.94	102.84	24.18	1131.99	0.63	-0.915258	1.10315	-0.0252613
68	IRGC 127192	AUS PADDY	65.06	100.76	15.69	41.6	2.17	20.98	1.82	74.04	25.18	869.93	0.52	-1.83809	0.750198	-0.57366
69	IRGC 127205	BAK TULSI	66.06	105.76	8.35	32.44	1.57	19.6	1.72	75.64	29.88	744.74	0.56	-2.08285	1.77239	0.516039
70	IRGC 127211	BARI SUTAR	68.06	133.09	7.35	42.77	1.81	19.4	3.57	120.04	24.88	708.63	0.57	-0.0198623	1.91807	-0.731409
71	IRGC 127222	BHATA PYAGI	68.06	128.43	7.69	37.6	1.31	20.7	2.3	114.44	31.68	1258.57	0.57	-0.398587	2.38169	1.48824
72	IRGC 127224	BHUT MURI	68.06	111.43	12.69	29.77	1.41	21.6	1.36	88.84	24.08	878.57	0.48	-1.21957	0.616037	0.700203
73	IRGC 127228	BINNAFUL	65.06	124.09	10.02	47.1	2.14	21.86	1.73	68.04	31.28	541.16	0.39	-1.4267	0.0496438	-1.33611
74	IRGC 127230	BIR BAHADUR	77.06	184.09	14.02	42.67	1.51	21.8	1.95	95.64	25.78	1151.62	0.65	1.11392	0.655364	1.63154
75	IRGC 127234	BONGEZA	92.06	138.76	11.35	34.44	0.81	21.6	0.28	59.04	27.08	917.41	0.23	-0.165816	-2.4107	1.75162
76	IRGC 127236	BOTESWAR 2	65.06	124.08	10.97	34.63	1.51	21.83	1.35	77.57	30.11	597.14	0.49	-1.46328	0.438296	0.241746
77	IRGC 127241	BUTNAPAR	68.06	124.28	9.63	32.96	1.91	19.81	1.82	114.04	20.41	748.95	0.58	-0.853899	1.2259	-0.5553
78	IRGC 127253	CHAKILA	65.06	112.28	14.3	30.96	1.41	20.97	1.71	159.7	26.81	698.45	0.52	-0.927749	0.889408	0.196268
79	IRGC 127259	CHAN THANH HOA	68.06	140.28	15.63	34.96	1.31	24.97	1.69	120.57	22.51	683.65	0.5	0.466027	-0.238626	0.247668
80	IRGC 127290	D 204-1	58.06	98.48	12.97	42.96	1.24	17.93	0.81	61.57	23.61	595.46	0.53	-3.02439	-0.0445796	-0.190603
81	IRGC 127308	DB 3	65.06	124.28	7.3	50.3	1.81	23.37	1.83	97.77	33.01	615.18	0.49	-0.792301	0.911679	-0.99469
82	IRGC 127315	DEVARASI	68.06	126.28	6.97	40.3	1.74	21.27	0.63	117.77	20.71	809.46	0.38	-0.690014	-0.169366	-1.1502
83	IRGC 127318	DHARIAL	58.06	113.48	10.3	37.3	1.44	22.95	1.42	142.04	25.91	647.32	0.45	-0.892136	0.914622	-0.637874
84	IRGC 127322	DJ 29	70.06	165.68	5.3	37.3	2.01	25.87	2.36	81.57	25.41	838.71	0.32	1.41884	-0.216178	-0.974431
85	IRGC 127323	DJ 47	72.06	132.48	17.63	42.3	1.61	23.21	1.13	81.17	24.91	622.33	0.27	-0.558672	-1.78804	-0.344611
86	IRGC 127327	DL 5	70.06	121.88	6.63	44.3	1.74	26.05	1.65	83.77	31.31	960.5	0.52	-0.105245	1.1977	-0.12498
87	IRGC 127329	DM 49	68.06	118.88	11.3	43.63	1.61	22.57	1.29	77.77	24.01	663.4	0.4	-0.943801	-0.474431	-0.732656
88	IRGC 127346	DV 110	71.73	121.37	13.77	35.04	1.62	20.49	1	61.77	24.11	783.75	0.45	-1.53338	-0.135603	0.438576
89	IRGC 127347	DV 2	62.73	120.77	10.1	41.38	1.49	21.63	1.53	53.77	28.91	693.65	0.46	-1.60022	0.482128	0.0580848
90	IRGC 127348	DV 86	65.73	118.77	11.1	31.38	1.32	25.65	1.38	70.77	24.91	1146.76	0.52	-0.315557	0.910709	1.10729
91	IRGC 127430	INDIA DULAR	59.73	109.97	7.77	34.71	1.62	20.55	1.41	100.37	26.11	623.12	0.51	-1.74683	1.03856	-0.627475
92	IRGC 127449	JASURE AUS	62.73	124.17	6.77	33.04	1.85	20.43	3.38	214.64	24.91	626.97	0.46	0.438251	2.21678	-1.4486
93	IRGC 127454	JHONA 101	65.73	120.57	14.1	33.38	2.12	26.67	1.49	107.97	13.01	829.47	0.41	0.458392	-0.372247	-1.55628
94	IRGC 127455	JHORA	72.73	117.97	17.77	36.71	1.82	21.49	0.49	54.77	19.31	520.94	0.15	-1.5132	-2.66643	-0.968882
95	IRGC 127456	JHUL DIGA	82.73	170.37	18.44	39.71	1.49	19.61	0.4	46.97	21.51	473.55	0.13	-0.371353	-4.40094	-0.133662
96	IRGC 127473	KADA CHOPA	65.73	122.77	18.77	41.71	1.75	17.99	1.89	60.57	35.11	1078.65	0.49	-2.24821	0.736152	1.46732
97	IRGC 127477	KALABOKRI	62.73	123.97	10.1	40.38	1.69	23.49	2.17	133.57	27.51	486.25	0.48	-0.341027	0.812723	-1.06593
98	IRGC 127481	KALIBORO 600	80.73	133.57	10.77	37.71	1.32	21.89	1.46	63.97	26.81	677.83	0.3	-0.352388	-1.24852	0.35963
99	IRGC 127485	KAMULI	77.4	113.15	10.85	42.94	1.82	19.67	1.85	120.1	21.15	618.73	0.47	-0.729879	0.229741	-1.01746
100	IRGC 127488	KANGRI	66.4	117.95	10.19	41.6	1.82	19.97	1.89	108.5	28.05	694.52	0.52	-1.28188	0.895047	-0.600849
101	IRGC 127491	KARANGI	66.4	101.55	17.85	30.27	1.16	17.09	1.29	62.3	25.35	713.75	0.54	-2.80366	0.0132363	1.32815
102	IRGC 127494	KARISHNABELI	83.4	164.02	13.52	38.6	1.36	25.13	2.84	134.43	22.05	1179.8	0.56	2.44528	0.767343	1.30771
103	IRGC 127497	KATAKCHIKON	66.4	106.75	12.19	41.27	0.82	20.51	2.27	63.5	33.85	1062.57	0.48	-1.52992	1.25356	1.99542
104	IRGC 127526	KODIA PHUL	65.4	149.95	17.85	35.94	0.66	29.29	2.28	199.11	16.95	918.8	0.38	2.87183	-0.608676	0.460587
105	IRGC 127528	KOLAMBA	65.4	116.35	14.85	36.6	0.72	21.79	1.67	129.77	16.45	861.47	0.5	-0.181263	-0.0195438	0.638477
106	IRGC 127532	KORTIK KAIKA	95.4	138.55	22.52	37.6	1.39	21.23	0.99	57.7	24.45	787.97	0.41	-0.294517	-2.27436	1.67415
107	IRGC 127545	LAL MOTI	76.4	126.95	12.85	51.94	1.89	22.69	2.06	181.1	15.55	862.15	0.39	1.17519	-0.381599	-1.90196
108	IRGC 127546	LAL SAR	72.4	121.95	12.52	40.94	1.76	22.05	2.69	195.1	21.05	680.07	0.3	0.870415	-0.114148	-1.59467
109	IRGC 127547	LAL TAURA	70.4	116.55	18.85	41.6	1.39	19.39	1.52	58.3	29.95	845.05	0.37	-1.88846	-0.601407	1.06622
110	IRGC 127553	LARA BORO	76.4	143.15	18.19	49.27	1.39	21.79	2.07	107.1	18.45	499.78	0.43	0.435099	-1.79239	-0.693946
111	IRGC 127583	M 142	66.4	119.69	16.85	32.77	1.08	22.18	2.49	103.97	22.28	746.41	0.43	-0.281327	-0.194564	0.638452
112	IRGC 127586	MADISA	66.4	111.49	10.85	33.11	1.14	21.52	2.59	130.64	26.58	585.79	0.42	-0.506834	0.578749	0.0148239
113	IRGC 127595	MALAGKIT	79.4	135.09	4.52	46.77	1.98	24.24	4.35	239.97	28.88	550.46	0.47	2.4885	2.14804	-2.01109
114	IRGC 127597	MALCHI	61.4	119.69	13.52	38.77	1.18	20.44	1.98	100.97	18.28	319.83	0.33	-0.921563	-1.33219	-1.18766
115	IRGC 127604	MANSARA DHAN	67.4	131.09	15.52	39.77	1.74	22.88	2.52	179.97	23.98	745.65	0.57	0.502102	1.20378	-0.450743
116	IRGC 127648	NARIKEL BADI	82.4	107.49	12.85	35.11	1.21	24.28	2.62	119.57	30.78	1270.53	0.55	0.394884	2.05672	2.10687
117	IRGC 127652	NATEL BORO	66.4	128.29	20.52	38.77	1.14	23.6	2.17	126.97	23.18	855.62	0.37	0.206305	-0.569534	0.651497
118	IRGC 127696	P 335	93.4	159.49	15.52	34.44	0.44	26.12	4.1	341.97	12.38	1193.22	0.39	5.85335	0.249878	0.843873
119	IRGC 127714	PANKHIRAJ	67.4	126.49	12.52	45.77	1.34	22	3.16	115.57	30.78	1102.08	0.47	0.116946	1.48489	0.815853
120	IRGC 127739	PORASHI	66.4	127.49	17.18	49.77	1.08	24.1	2.48	106.97	24.38	756.55	0.45	0.235295	-0.112194	0.243132
121	IRGC 127762	RANI BHOG	71.4	127.49	16.52	42.11	1.51	22.34	2.25	81.37	27.88	844.73	0.32	-0.36341	-0.766014	0.276451
122	IRGC 127763	RANRUWAN	77.4	126.68	8.63	48.19	1.37	23.02	0.86	210.77	14.05	911.78	0.48	1.22395	-0.018348	-1.31612
123	IRGC 127765	RATNAGIRI 45-2	66.4	83.08	15.29	36.85	1.21	21.5	0.72	170.77	15.85	909.39	0.62	-1.18739	0.890537	-0.12663
124	IRGC 127776	SADA AUS	62.4	124.08	11.96	35.85	1.44	22.26	1.2	122.57	26.55	1020.78	0.58	-0.822602	1.37075	0.681661
125	IRGC 127778	SAITA	65.4	100.88	16.96	31.19	1.44	16.22	1.42	31.57	26.45	688.95	0.31	-3.19606	-0.851323	0.678001
126	IRGC 127788	SATHI	79.4	100.08	12.96	28.19	1.57	20.54	2	53.77	29.55	829.94	0.49	-1.66049	0.869847	1.29841
127	IRGC 127796	SETYA	53.4	150.88	13.29	43.52	2.64	21.8	5.47	135.17	28.25	784.79	0.4	0.967132	1.90485	-1.88952
128	IRGC 127804	SIDALI	65.4	122.48	22.29	36.19	1.57	22.36	2.22	82.97	22.05	1045.97	0.59	-0.676572	0.587854	1.17798
129	IRGC 127817	SLO 19	72.4	134.68	11.96	33.19	2.31	20.94	0.21	34.57	25.85	765.14	0.36	-1.84685	-0.801801	-0.370332
130	IRGC 127821	SONA AUS	88.4	129.48	13.29	45.85	2.11	21.54	2.76	98.97	19.85	1149.83	0.47	0.821594	0.43351	-0.15672
131	IRGC 127828	SUGA PANKHA	72.4	187.01	12.96	43.19	1.54	22.3	2.35	98.77	29.35	1027.98	0.45	1.23202	0.0129031	1.02508
132	IRGC 127832	T 21	72.4	136.48	9.96	38.85	2.14	22.88	4.43	132.17	30.15	1018.71	0.55	1.09291	2.7822	-0.000316672
133	IRGC 127859	TILOKCHAN	70.4	120.28	10.29	40.52	2.07	22.44	2.12	74.57	22.85	1081.02	0.39	-0.379918	0.543436	-0.546244
134	IRGC 127871	UCP 122	62.4	109.68	22.29	42.19	1.51	18.6	1.81	56.37	26.95	473.23	0.43	-2.53453	-1.04918	0.0917018
135	IRGC 127875	UPRH 166	75.4	121.21	8.85	33.59	1.57	24.99	3.06	126.24	20.21	944.48	0.59	1.14694	1.7976	0.0591768
136	IRGC 127878	UPRH 31	76.4	134.61	7.85	43.25	0.64	24.25	3.34	194.64	21.81	832.26	0.45	2.29797	1.00236	0.245975
137	IRGC 127889	W 398	69.4	111.41	9.85	23.59	1.57	22.59	3.4	127.24	25.01	709.9	0.51	0.0395149	1.82457	0.159703
138	IRGC 127903	YERI BUTUKA	79.4	129.41	12.52	40.59	1.51	24.33	4.09	80.64	34.71	1134.74	0.52	0.892652	1.75649	1.56194
139	IRGC 127911	ZARBASAIL	69.4	124.01	12.85	31.92	1.37	23.35	2.79	58.64	25.31	908.71	0.48	-0.204638	0.84872	1.02128
140	IRGC 127916	ZINYA KOLAMBA	69.4	126.21	12.85	35.92	1.47	23.95	2.3	103.24	26.31	897.9	0.47	0.0748407	0.797671	0.51726
141	IRGC 127946	ARC 13276	57.4	123.56	8.85	42.25	1.47	21.09	1.34	209.91	18.21	291.37	0.28	-0.156433	-0.708245	-2.75356
142	IRGC 127977	AUS 84	64.4	131.55	10.52	39.15	1.94	23.65	2.46	101.57	21.08	227.23	0.23	0.0620555	-1.38592	-2.50151
143	IRGC 127990	BAZAIL 975	89.4	152.95	16.19	31.48	1.07	21.95	2.87	96.77	23.18	684.16	0.37	1.28331	-1.06691	1.39861
144	IRGC 127993	BENA JHUPI	92.4	166.15	18.52	39.48	0.64	24.03	2.82	110.37	25.58	457.89	0.53	1.97524	-1.48397	1.744
145	IRGC 128050	HANPA	56.4	109.55	18.19	38.81	1.24	19.85	2.37	91.17	26.08	197.37	0.45	-2.01544	-0.11048	-0.365163
146	IRGC 128073	KARUTHA SEENATI	76.4	132.55	14.85	54.81	2.04	21.87	2.15	158.57	19.78	220.45	0.31	0.472858	-1.79785	-2.89773
147	IRGC 128082	KHAMA 1183	106.4	162.82	26.85	39.15	1.07	23.23	1.63	67.97	24.88	275.56	0.31	1.14294	-4.20075	1.56158
148	IRGC 128149	RERM BILASH	62.4	112.56	12.41	34.66	1.68	19.33	0.9	109.77	15.91	719.01	0.49	-1.57652	0.0708167	-0.86509
149	IRGC 128244	BOTESHSHORE	56.4	120.56	10.74	37.33	1.18	19.23	2.08	70.5	32.21	553.24	0.53	-2.09602	0.866606	0.490173
150	IRGC 128268	CIPPI	68.4	124.56	18.41	38.33	1.14	18.09	0.79	77.7	28.21	810.3	0.29	-1.98125	-1.45514	1.05508
151	IRGC 128273	DD 126	64.4	126.76	7.74	49.66	1.24	19.49	1.18	87.3	29.61	844.11	0.46	-1.44664	0.513782	0.117767
152	IRGC 128281	DODGUI	80.4	131.16	8.08	38.33	1.21	20.63	2.16	117.7	26.51	804.09	0.52	0.114898	0.615037	0.609124
153	IRGC 128297	GHAIYA	70.4	127.76	7.74	54.99	1.01	24.75	3.11	128.5	22.61	508.7	0.45	1.16383	0.348074	-1.06533
154	IRGC 128328	KACHILON	64.4	108.96	8.74	36.33	1.14	20.67	0.75	93.7	22.01	921.49	0.5	-1.46941	0.551962	0.34408
155	IRGC 128329	KALIPINCH	64.4	90.76	9.74	31.33	1.44	18.49	1.32	138.77	23.01	711.37	0.56	-2.05618	1.66557	-0.130927
156	IRGC 128330	KALISAL	65.4	151.36	11.41	33.33	1.34	24.27	1.6	131.1	17.81	1132.41	0.53	1.08576	0.403496	0.410075
157	IRGC 128353	KOTODESHI	56.4	124.16	8.41	43.33	0.98	22.97	1.68	134.1	22.81	980.51	0.54	-0.13466	1.00172	-0.0135234
158	IRGC 128369	LOROI	56.4	111.36	9.08	42.99	1.18	20.17	0.58	44.91	30.41	457.45	0.47	-2.8622	0.0704273	-0.0845683
159	IRGC 128425	PANDRI PAREWA	54.73	116.45	10.09	39.15	1.01	25.15	2.31	105.54	31.05	783.19	0.48	-0.488612	1.38018	0.467414
160	IRGC 128436	PORANG	54.73	112.65	14.42	40.15	1.08	21.15	1.66	93.54	24.75	615.84	0.41	-1.5472	-0.202973	-0.124387
161	IRGC 128442	R 146	62.73	116.25	10.42	30.82	1.15	18.15	2.1	99.74	34.35	509.88	0.38	-2.00723	0.641534	0.666494
162	IRGC 128444	R 762	59.73	107.45	9.76	31.15	0.88	24.17	2.17	140.21	27.65	1354.51	0.6	-0.106613	2.70678	1.78673
163	IRGC 128493	UCP 41	72.73	134.85	10.09	42.82	1.98	23.35	2.17	126.87	22.65	1116.05	0.28	0.823256	0.0100549	-0.871168
164	IRGC 128495	UPRH 33	68.73	131.25	9.76	46.82	2.11	24.49	2.62	108.21	25.45	800.31	0.33	0.547991	-0.0347256	-1.61657
165	IRGC 128513	ZIRA SHAHI	70.73	131.45	15.42	56.82	1.25	23.13	2.83	158.87	18.65	959.31	0.45	1.28305	0.132901	-0.564426
166	IRGC 131997	KANAI BASHI	81.73	127.65	14.42	37.82	1.18	23.49	1.89	121.34	18.95	993.47	0.41	0.916246	-0.575881	0.59825
167	IRGC 132242	ARC 14150	60.73	124.65	10.76	36.48	1.78	20.95	2.45	158.21	21.35	784.93	0.39	-0.0995395	0.745833	-1.17672
168	IRGC 132322	AUS 359	72.73	126.85	17.42	41.15	2.11	19.21	2.6	113.34	23.65	602.25	0.45	-0.751199	0.133849	-0.745248
169	IRGC 132399	HATEA	60.73	115.65	23.42	40.48	1.15	20.59	1.84	92.14	25.75	761.76	0.45	-1.56779	-0.300885	1.03482
170	IRGC 132420	KALAR KAR	79.73	131.45	9.42	44.48	1.28	20.05	1.38	59.94	27.55	816.03	0.38	-0.782641	-0.594294	0.545904
171	IRGC 26802	SUNGA WALA	97.73	133.27	16.41	33.9	0.37	21.89	1.12	72.77	23.81	937.59	0.38	0.44356	-1.75284	2.88732
172	IRGC 121128	SUFAID 246	97.4	145.39	7.63	38.25	0.61	33.51	4.55	181.7	25.11	875.1	0.38	5.32242	0.569325	0.943507
173	IRGC 125659	AUS 177	109.4	144.59	9.63	35.75	1.31	21.87	4.01	217.7	25.51	1403.41	0.57	3.50126	2.07529	1.99568
174	IRGC 126160	RELLY	107.73	133.12	7.07	24.87	1.28	28.29	2.74	134.85	20.55	772.07	0.14	3.35986	-1.66313	0.147023
175	IRGC 127130	ARC 10843	97.73	167.12	16.07	27.54	1.18	27.45	2.61	119.85	23.35	924.25	0.38	3.08709	-1.04646	1.82319
176	IRGC 127157	ARC 15129	96.06	157.8	12.63	30.25	0.6	21.29	1.43	62.17	27.65	758.28	0.28	0.686735	-2.05902	2.44477
177	IRGC 127407	HERATH BANDA	92.73	149.57	21.77	35.04	1.12	23.99	2.35	182.97	26.11	1255.07	0.35	2.25604	-0.574004	2.20818
178	IRGC127742	PR 106	82.4	94.69	11.52	42.11	1.08	21.9	3.68	137.17	30.28	1302.46	0.61	0.384956	2.68303	1.80745
179	IRGC 127881	VAIKATHARYAN	90.4	187.48	15.85	38.59	1.17	29.55	4.34	304.84	23.01	339.52	0.36	5.75626	-0.624659	-0.781386
180	IRGC 127991	BAZAIL 980	97.4	156.15	12.19	29.15	0.97	22.25	3.13	178.7	22.78	682.43	0.54	2.52383	-0.0249157	1.29149
181	IRGC 132418	ARC 5756	95.73	144.25	26.42	37.48	0.61	21.49	1.5	73.14	22.45	737.63	0.38	0.417132	-2.815	2.66497

## Sheet: Dataset S4
Trait	K1 (n = 15)		K2 (n = 15)		K3 (n = 14)		K4 (n = 7)		K5 (n = 27)		K6 (n = 41)		Admix (n = 62)		P value
	Mean	SD	Mean	SD	Mean	SD	Mean	SD	Mean	SD	Mean	SD	Mean	SD
DtF	75.4	5.1	80.9	16.8	70.8	9.7	82.1	15.3	79.1	13.8	67.1	6	69.1	9.7	<0.001
Ht	139.3	17.2	137.5	22.9	124.6	10.2	141.9	22.8	137.9	17.7	119.7	12.3	125.8	17.9	<0.001
Tn	9.4	4.1	11.6	3.8	12.2	5.2	10.5	5.1	17.9	5.7	12.1	3.9	13.8	4.1	<0.001
FLL	39.7	9.2	38	10.5	40.6	7.8	37.7	10.8	38.9	6.5	39.4	5.5	38.7	5.5	0.948
FLW	1.83	0.58	1.18	0.23	1.52	0.4	1.17	0.5	1.21	0.3	1.6	0.36	1.51	0.43	<0.001
PnL	24.6	2.1	23.5	1.9	21.8	2.1	25.4	4	22.6	1.8	21.1	2.2	22.4	2.7	<0.001
PnW	2.6	1.3	2.42	0.8	1.95	0.84	3.17	0.9	1.63	0.65	1.8	0.74	2.18	0.95	<0.001
SpkN	166.1	54.8	123.6	40.7	110.1	40.1	195.5	80.5	79	20.7	89.3	37.5	118	43.6	<0.001
GW	21.9	3.4	26.3	3	23.5	4.8	23.8	8.1	23.8	2.1	27.7	3.3	23.1	4.4	<0.001
Yld	13.6	5.3	22.6	8.5	15.7	5	19.2	9.2	18.5	7.4	16.6	5.2	16.3	6.3	0.005
YldPlt	590.8	237.5	1053	302.7	647.8	231.2	750.1	283.1	735.1	227.8	772.7	246.9	737.8	238	<0.001
HI	0.43	0.1	0.45	0.16	0.43	0.11	0.37	0.15	0.39	0.1	0.45	0.08	0.44	0.1	0.202

## Sheet: Dataset S5
Locus ID	Description	Oryzabase Gene Symbol Synonym(s)	Gene Ontology (GO)	Trait Ontology (TO)	Functional domain (InterPro)
Os01g0678800	Heavy metal transport/detoxification protein domain containing protein. (Os01t0678800-01)	OsHIPP49, OsaHIP49, HIP49	Biological Process: metal ion transport (GO:0030001) | Molecular Function: metal ion binding (GO:0046872)		Heavy metal-associated domain, HMA (IPR006121)
Os01g0678900	Non-protein coding transcript. (Os01t0678900-01)
Os01g0678950	Non-protein coding transcript. (Os01t0678950-01)
Os01g0679000	RNA polymerase III Rpc82, C -terminal domain containing protein. (Os01t0679000-01);Hypothetical conserved gene. (Os01t0679000-02)		Biological Process: transcription, DNA-dependent (GO:0006351) | Molecular Function: DNA binding (GO:0003677) | Molecular Function: DNA-directed RNA polymerase activity (GO:0003899)		RNA polymerase III Rpc82, C -terminal (IPR008806) | RNA polymerase III subunit RPC82-related, helix-turn-helix (IPR013197) | Winged helix-turn-helix transcription repressor DNA-binding (IPR011991)
Os01g0679300	Non-protein coding transcript. (Os01t0679300-01)
Os01g0679400	Non-protein coding transcript. (Os01t0679400-01)
Os01g0679500	Peptidase aspartic, catalytic domain containing protein. (Os01t0679500-01)		Biological Process: proteolysis (GO:0006508) | Molecular Function: aspartic-type endopeptidase activity (GO:0004190)		Peptidase A1 (IPR001461) | Peptidase aspartic (IPR021109) | Peptidase aspartic, active site (IPR001969) | Peptidase aspartic, catalytic (IPR009007)
Os01g0679550	Similar to Aspartic proteinase nepenthesin-2. (Os01t0679550-00)		Biological Process: proteolysis (GO:0006508) | Molecular Function: aspartic-type endopeptidase activity (GO:0004190)		Peptidase A1 (IPR001461) | Peptidase aspartic (IPR021109) | Peptidase aspartic, active site (IPR001969) | Peptidase aspartic, catalytic (IPR009007)
Os01g0679600	Similar to THAP domain-containing protein 4. (Os01t0679600-01);Region of unknown function DUF1794 domain containing protein. (Os01t0679600-02)				Calycin-like (IPR011038) | Domain of unknown function DUF1794 (IPR014878)
Os01g0679700	Similar to 60S ribosomal protein L37a. (Os01t0679700-02);Similar to 60S ribosomal protein L37a. (Os01t0679700-03)		Biological Process: translation (GO:0006412) | Cellular Component: intracellular (GO:0005622) | Cellular Component: ribosome (GO:0005840) | Molecular Function: structural constituent of ribosome (GO:0003735)		Ribosomal protein L37ae (IPR002674) | Ribosomal protein L37ae/L37e, N-terminal (IPR011331) | Ribosomal protein, zinc-binding domain (IPR011332)
Os01g0679900	Similar to Ythdf2-prov protein. (Os01t0679900-01);Similar to predicted protein. (Os01t0679900-02);Conserved hypothetical protein. (Os01t0679900-03)				YTH domain (IPR007275)
Os01g0680000	Hypothetical protein. (Os01t0680000-00)
Os01g0680100	Hypothetical protein. (Os01t0680100-01)
Os01g0680200	Purine permease, "Regulation of grain size, grain number and leaf elongation", Modulation of cytokinin transport (Os01t0680200-01)	OsPUP4, BG3/OsPUP4, BG3, OsBG3		filled grain number (TO:0000447) | salt tolerance (TO:0006001) | grain number (TO:0002759) | grain size (TO:0000397) | secondary branch number (TO:0000557) | cytokinin sensitivity (TO:0000167) | tiller angle (TO:0000567) | cytokinin content (TO:0002660) | days to heading (TO:0000137) | grain weight (TO:0000590) | plant height (TO:0000207) | leaf sheath length (TO:0002689) | spikelet fertility (TO…
Os01g0680400	Histone-fold domain containing protein. (Os01t0680400-01)		Biological Process: transcription initiation from RNA polymerase II promoter (GO:0006367) | Cellular Component: nucleus (GO:0005634) | Molecular Function: DNA binding (GO:0003677)		Histone-fold (IPR009072) | TAFII28-like protein (IPR006809)
Os01g0680500	Hypothetical protein. (Os01t0680500-01)
Os01g0680600	Conserved hypothetical protein. (Os01t0680600-01);Conserved hypothetical protein. (Os01t0680600-02)
Os01g0680650	Hypothetical conserved gene. (Os01t0680650-00)
Os01g0680700	Protein of unknown function DUF1639 family protein. (Os01t0680700-01);Hypothetical conserved gene. (Os01t0680700-02);Hypothetical conserved gene. (Os01t0680700-03)				Protein of unknown function DUF1639 (IPR012438)
Os01g0680900	Similar to Dopamine beta-monooxygenase. (Os01t0680900-01);Cytochrome b561/ferric reductase transmembrane domain containing protein. (Os01t0680900-02)		Cellular Component: integral to membrane (GO:0016021)		Cytochrome b561, eukaryote (IPR004877) | Cytochrome b561/ferric reductase transmembrane (IPR006593) | DOMON domain (IPR005018)
Os01g0680950	Hypothetical gene. (Os01t0680950-01)
Os01g0681000	Uncharacterised protein family UPF0089 domain containing protein. (Os01t0681000-01)		Molecular Function: diacylglycerol O-acyltransferase activity (GO:0004144)		O-acyltransferase, WSD1, C-terminal (IPR009721) | O-acyltransferase, WSD1, N-terminal (IPR004255)
Os01g0681050	Hypothetical protein. (Os01t0681050-00)
Os01g0681100	Similar to Dynamin-related protein 1B (Dynamin-like protein B). (Os01t0681100-01)	OsDRP1B	Molecular Function: GTP binding (GO:0005525) | Molecular Function: GTPase activity (GO:0003924)		Dynamin (IPR022812) | Dynamin, GTPase domain (IPR001401) | Dynamin, GTPase region, conserved site (IPR019762)
Os01g0681150	Hypothetical protein. (Os01t0681150-00)
Os01g0681200	Similar to Acyl-CoA synthetase (EC 6.2.1.3). (Os01t0681200-01);Similar to Acyl-CoA synthetase (EC 6.2.1.3). (Os01t0681200-02)	OsLACS4	Biological Process: metabolic process (GO:0008152) | Molecular Function: catalytic activity (GO:0003824)		AMP-binding, conserved site (IPR020845) | AMP-dependent synthetase/ligase (IPR000873)
Os01g0681332	Hypothetical gene. (Os01t0681332-01)
Os01g0681400	ATG6/Beclin-1 protein, Abiotic stresses (heat,cold and drought) and hormone (abscisic acid) response (Os01t0681400-01)	OsATG6a	Biological Process: autophagy (GO:0006914)		Atg6/Beclin (IPR007243)
Os01g0681600	Hypothetical conserved gene. (Os01t0681600-01);Similar to Splicing factor 3A subunit 3 (Spliceosome associated protein 61) (SAP 61) (SF3a60). (Os01t0681600-02)
Os01g0681650	Hypothetical gene. (Os01t0681650-00)
Os01g0681700	Hypothetical conserved gene. (Os01t0681700-00)
Os01g0681800	Conserved hypothetical protein. (Os01t0681800-01)
Os01g0681900	Glutamate synthetase, Primary ammonium ions assimilation in seedling roots, Development of tillers, Tolerance to nitrogen-limitation (Os01t0681900-01)	OsGLT1, OsNADH-GOGAT1, NADH-GOGAT1, OsNADH-GOGAT, GOGAT, NADH-GOGAT, OsGOGAT1, GOGAT1, OsGLU1	Biological Process: glutamate biosynthetic process (GO:0006537) | Biological Process: nitrogen compound metabolic process (GO:0006807) | Biological Process: oxidation-reduction process (GO:0055114) | Molecular Function: catalytic activity (GO:0003824) | Molecular Function: flavin adenine dinucleotide binding (GO:0050660) | Molecular Function: FMN binding (GO:0010181) | Molecular Function: glutama…	protein content (TO:0000598) | panicle number (TO:0000152) | yield trait (TO:0000371) | grain yield (TO:0000396) | tiller number (TO:0000346) | tillering ability (TO:0000329)	Aldolase-type TIM barrel (IPR013785) | Alpha-helical ferredoxin (IPR009051) | Dihydroprymidine dehydrogenase domain II (IPR028261) | FAD/NAD(P)-binding domain (IPR023753) | FAD/NAD(P)-binding domain superfamily (IPR036188) | Glutamate synthase domain (IPR002932) | Glutamate synthase, alpha subunit, C-terminal (IPR002489) | Glutamate synthase, alpha subunit, C-terminal domain superfamily (IPR03648…
Os01g0682100
Os01g0682200	Glycosylphosphatidylinositol anchor attachment 1 protein (Os01t0682200-01)		Cellular Component: GPI-anchor transamidase complex (GO:0042765) | Cellular Component: integral component of membrane (GO:0016021)		GPI transamidase component Gaa1 (IPR007246)
Os01g0682400
Os01g0682500	Similar to Protein Kinase C630.09c. (Os01t0682500-01)
Os01g0682601	Non-protein coding transcript. (Os01t0682601-00)
Os01g0682700	Conserved hypothetical protein. (Os01t0682700-01)
Os01g0683100	Microtubule-severing katanin-like protein, Cell elongation and division (Os01t0683100-01);Similar to LUE1 protein. (Os01t0683100-02)	OsKTN60	Biological Process: microtubule severing (GO:0051013) | Molecular Function: ATP binding (GO:0005524) | Molecular Function: microtubule binding (GO:0008017) | Molecular Function: microtubule-severing ATPase activity (GO:0008568) | Molecular Function: nucleoside-triphosphatase activity (GO:0017111) | Molecular Function: nucleotide binding (GO:0000166)	root length (TO:0000227)	AAA ATPase, AAA+ lid domain (IPR041569) | AAA+ ATPase domain (IPR003593) | ATPase, AAA+ type, core (IPR003593) | ATPase, AAA-type, conserved site (IPR003960) | ATPase, AAA-type, core (IPR003959) | Katanin p60 subunit A1 (IPR028596) | P-loop containing nucleoside triphosphate hydrolase (IPR027417) | Vps4 oligomerisation, C-terminal (IPR015415)
Os01g0683250	Non-protein coding transcript. (Os01t0683250-00)
Os01g0683400	Similar to Origin recognition complex 4. (Os01t0683400-01);Origin recognition complex subunit 4, DNA replication, Cell proliferation (Os01t0683400-02)	OsORC4	Biological Process: DNA replication (GO:0006260) | Cellular Component: nucleus (GO:0005634) | Cellular Component: origin recognition complex (GO:0000808) | Molecular Function: DNA binding (GO:0003677)		Orc1-like, AAA ATPase domain (IPR041664) | Origin recognition complex subunit 4 (IPR016527) | Origin recognition complex subunit 4, C-terminal (IPR032705) | Origin recognition complex, subunit 4 (IPR016527) | P-loop containing nucleoside triphosphate hydrolase (IPR027417)
Os01g0683500	Non-protein coding transcript. (Os01t0683500-01)	OsSUI3		plant height (TO:0000207) | internode length (TO:0000145)
Os01g0683525	Non-protein coding transcript. (Os01t0683525-00)
Os01g0683550	Similar to phosphatidylserine synthase 2. (Os01t0683550-00)		Biological Process: phosphatidylserine biosynthetic process (GO:0006659)		Phosphatidyl serine synthase (IPR004277)
Os01g0683600	Conserved hypothetical protein. (Os01t0683600-01)
Os01g0683700	Protein of unknown function DUF599 family protein. (Os01t0683700-01)				Protein of unknown function DUF599 (IPR006747)
Os01g0683800	Conserved hypothetical protein. (Os01t0683800-00)
Os01g0683900
Os01g0684000
Os01g0684200	Conserved hypothetical protein. (Os01t0684200-01)
Os01g0684301	Conserved hypothetical protein. (Os01t0684301-01)
Os01g0684400	Non-protein coding transcript. (Os01t0684400-01)
Os01g0684601	Non-protein coding transcript. (Os01t0684601-00)
Os01g0684800	Protein prenyltransferase, alpha subunit domain containing protein. (Os01t0684800-01)		Biological Process: protein prenylation (GO:0018342) | Molecular Function: protein prenyltransferase activity (GO:0008318)		Protein prenyltransferase (IPR008940) | Protein prenyltransferase, alpha subunit (IPR002088)
Os01g0684900	Multi antimicrobial extrusion protein MatE family protein. (Os01t0684900-01)		Biological Process: drug transmembrane transport (GO:0006855) | Biological Process: transmembrane transport (GO:0055085) | Cellular Component: membrane (GO:0016020) | Molecular Function: antiporter activity (GO:0015297) | Molecular Function: drug transmembrane transporter activity (GO:0015238)		Multi antimicrobial extrusion protein (IPR002528)
Os01g0685100	Conserved hypothetical protein. (Os01t0685100-01);Conserved hypothetical protein. (Os01t0685100-02)
Os01g0685200	Similar to anti-silencing protein 1. (Os01t0685200-01)		Biological Process: chromatin assembly or disassembly (GO:0006333) | Cellular Component: nucleus (GO:0005634)		Histone chaperone, ASF1-like (IPR006818)

## Sheet: Dataset S6
Locus ID	Description	Oryzabase Gene Symbol Synonym(s)	Gene Ontology (GO)	Trait Ontology (TO)	Functional domain (InterPro)
Os07g0113400
Os07g0113450
Os07g0113500	Pentatricopeptide repeat domain containing protein. (Os07t0113500-00)		Molecular Function: binding (GO:0005488)		Pentatricopeptide repeat (IPR002885) | Tetratricopeptide-like helical (IPR011990)
Os07g0113600	Hypothetical conserved gene. (Os07t0113600-00)	OsFbox329, Os_F0529, OsFBX208, FBX208			F-box domain, Skp2-like (IPR022364)
Os07g0113700	Tetratricopeptide-like helical domain containing protein. (Os07t0113700-01)		Molecular Function: binding (GO:0005488) | Molecular Function: protein binding (GO:0005515)		Tetratricopeptide repeat (IPR019734) | Tetratricopeptide repeat-containing (IPR013026) | Tetratricopeptide TPR-1 (IPR001440) | Tetratricopeptide-like helical (IPR011990)
Os07g0114000	Similar to Protein phosphatase 2C-like. (Os07t0114000-01)	OsPP2C61, OsPP93	Biological Process: protein dephosphorylation (GO:0006470) | Cellular Component: protein serine/threonine phosphatase complex (GO:0008287) | Molecular Function: catalytic activity (GO:0003824) | Molecular Function: protein serine/threonine phosphatase activity (GO:0004722)		Protein phosphatase 2C (IPR015655) | Protein phosphatase 2C, manganese/magnesium aspartate binding site (IPR000222) | Protein phosphatase 2C-like (IPR001932)
Os07g0114300	Protein of unknown function DUF1909 domain containing protein. (Os07t0114300-01)
Os07g0114400	Casein kinase II alpha subunit. (Os07t0114400-01)	OsCKA2-2, CKA2-2	Biological Process: protein phosphorylation (GO:0006468) | Molecular Function: ATP binding (GO:0005524) | Molecular Function: protein kinase activity (GO:0004672) | Molecular Function: protein serine/threonine kinase activity (GO:0004674) | Molecular Function: transferase activity, transferring phosphorus-containing groups (GO:0016772)		Protein kinase, ATP binding site (IPR017441) | Protein kinase, catalytic domain (IPR000719) | Protein kinase-like domain (IPR011009) | Serine/threonine-protein kinase, active site (IPR008271) | Serine/threonine-protein kinase, catalytic domain (IPR002290) | Serine/threonine-protein kinase-like domain (IPR017442)
Os07g0114500	Conserved hypothetical protein. (Os07t0114500-01)
Os07g0114550	Conserved hypothetical protein. (Os07t0114550-01)
Os07g0114600
Os07g0114900
Os07g0115100
Os07g0115200	Conserved hypothetical protein. (Os07t0115200-01)	OsSTA185
Os07g0115300	Similar to Peroxidase2 precursor (EC 1.11.1.7). (Os07t0115300-01)	prx98, Osprx98, POD1, OsPOD1	Biological Process: oxidation-reduction process (GO:0055114) | Biological Process: response to oxidative stress (GO:0006979) | Molecular Function: heme binding (GO:0020037) | Molecular Function: peroxidase activity (GO:0004601)		Haem peroxidase (IPR010255) | Haem peroxidase, plant/fungal/bacterial (IPR002016) | Peroxidase, active site (IPR019794) | Peroxidases heam-ligand binding site (IPR019793) | Plant peroxidase (IPR000823)
Os07g0115350	Hypothetical protein. (Os07t0115350-00)
Os07g0115500	Hypothetical protein. (Os07t0115500-01)
Os07g0115600	Protein of unknown function DUF566 domain containing protein. (Os07t0115600-00)				Protein of unknown function DUF566 (IPR007573)
Os07g0115650	Non-protein coding transcript. (Os07t0115650-00)
Os07g0115700	Hypothetical conserved gene. (Os07t0115700-00)				Protein of unknown function DUF594 (IPR007658)
Os07g0115720	Conserved hypothetical protein. (Os07t0115720-00)
Os07g0115740
Os07g0115760
Os07g0115780
Os07g0115800	Hypothetical conserved gene. (Os07t0115800-00)	OsMSL27		salt tolerance (TO:0006001) | light intensity sensitivity (TO:0000460) | drought tolerance (TO:0000276) | abscisic acid sensitivity (TO:0000615)	Myb/SANT-like domain (IPR024752)
Os07g0116050	Transposase, IS4-like domain containing protein. (Os07t0116050-00)		Biological Process: transposition, DNA-mediated (GO:0006313) | Molecular Function: DNA binding (GO:0003677) | Molecular Function: transposase activity (GO:0004803)		Transposase, IS4-like (IPR002559)
Os07g0116300	Endoplasmic reticulum protein, Regulation of sugar partitioning in carbon-demanding young leaves and developing leaf sheaths (Os07t0116300-01)	OsSAC1		spikelet fertility (TO:0000180) | primary branch number (TO:0000547) | secondary branch number (TO:0000557) | starch content (TO:0000696) | sucrose content (TO:0000328) | stem length (TO:0000576) | plant height (TO:0000207) | photosynthetic rate (TO:0001015) | chlorophyll content (TO:0000495) | glucose content (TO:0000300) | leaf color (TO:0000326) | sugar content (TO:0000333) | stem thickness (T…	Domain of unknown function DUF4220 (IPR025315) | Protein of unknown function DUF594 (IPR007658)
Os07g0116600	Similar to HLS1 (HOOKLESS 1); N-acetyltransferase. (Os07t0116600-00)		Biological Process: metabolic process (GO:0008152) | Molecular Function: N-acetyltransferase activity (GO:0008080)		Acyl-CoA N-acyltransferase (IPR016181) | GCN5-related N-acetyltransferase (GNAT) domain (IPR000182)
Os07g0116800	Hypothetical conserved gene. (Os07t0116800-00)		Molecular Function: ADP binding (GO:0043531)		NB-ARC (IPR002182)
Os07g0116900	Conserved hypothetical protein. (Os07t0116900-01)
Os07g0117000	NB-ARC domain containing protein. (Os07t0117000-01)
Os07g0117200	NB-ARC domain containing protein. (Os07t0117200-00)		Molecular Function: ADP binding (GO:0043531)		NB-ARC (IPR002182)
Os07g0117300	NB-ARC domain containing protein. (Os07t0117300-00)		Molecular Function: ADP binding (GO:0043531)		NB-ARC (IPR002182)
Os07g0117350	Hypothetical conserved gene. (Os07t0117350-00)		Molecular Function: ADP binding (GO:0043531)		NB-ARC (IPR002182)
Os07g0117400	NB-ARC domain containing protein. (Os07t0117400-01)		Molecular Function: ADP binding (GO:0043531)		NB-ARC (IPR002182)
Os07g0117600	Conserved hypothetical protein. (Os07t0117600-00)
Os07g0117800	Hypothetical conserved gene. (Os07t0117800-00)		Molecular Function: ADP binding (GO:0043531)		NB-ARC (IPR002182)
Os07g0117900	NB-ARC domain containing protein. (Os07t0117900-00)		Molecular Function: ADP binding (GO:0043531)		NB-ARC (IPR002182)
Os07g0118000	Hypothetical conserved gene. (Os07t0118000-00)		Molecular Function: ADP binding (GO:0043531)		NB-ARC (IPR002182)
Os07g0118200	Protein of unknown function DUF538 domain containing protein. (Os07t0118200-00)				Protein of unknown function DUF538 (IPR007493)
Os07g0118250	Protein of unknown function DUF538 family protein. (Os07t0118250-00)				Protein of unknown function DUF538 (IPR007493)
Os07g0118300	Similar to predicted protein. (Os07t0118300-01)			drought tolerance (TO:0000276)	Golgi apparatus membrane protein TVP15 (IPR013714)
Os07g0118600
Os07g0118800	Hypothetical conserved gene. (Os07t0118800-01);F-box domain, Skp2-like domain containing protein. (Os07t0118800-02)	OsFbox330, Os_F0521, OsFBD13, FBD13			F-box domain, Skp2-like (IPR022364)
Os07g0118900	Cyclin-like F-box domain containing protein. (Os07t0118900-01);Hypothetical conserved gene. (Os07t0118900-02)	OsFbox331, Os_F0273, OsFBL32, FBL32	Molecular Function: protein binding (GO:0005515)		F-box domain, cyclin-like (IPR001810) | F-box domain, Skp2-like (IPR022364)
Os07g0119000	MAPK kinase kinase 11, Ortholog of AtMAPKKK5, Regulation of chitin-induced immune responses (Os07t0119000-01)	OsMAPKKK11	Biological Process: protein phosphorylation (GO:0006468) | Molecular Function: ATP binding (GO:0005524) | Molecular Function: protein kinase activity (GO:0004672)		Protein kinase domain (IPR000719) | Protein kinase, ATP binding site (IPR017441) | Protein kinase-like domain superfamily (IPR011009) | Serine/threonine-protein kinase, active site (IPR008271)
Os07g0119100	Hypothetical conserved gene. (Os07t0119100-00)
Os07g0119300	Homeodomain-related domain containing protein. (Os07t0119300-01)		Biological Process: regulation of transcription, DNA-dependent (GO:0006355) | Molecular Function: DNA binding (GO:0003677) | Molecular Function: protein binding (GO:0005515)		Homeodomain-like (IPR009057) | Homeodomain-related (IPR012287) | Myb, DNA-binding (IPR014778) | Myb-like DNA-binding domain, SHAQKYF class (IPR006447) | Transcription regulator HTH, Myb-type, DNA-binding (IPR017930)
